# Supplementary material for: AMPK leads to phosphorylation of the transcription factor Nrf2, tuning transactivation of selected target genes
Source: Redox Biol. 2019 Nov 27;29:101393. doi: 10.1016/j.redox.2019.101393 (PMC6909106; doi:10.1016/j.redox.2019.101393)
Supplement: Multimedia component 1 [file mmc1.xml]

<?xml version="1.0" encoding="UTF-8" standalone="no"?><data:data><datasets><author>elke.heiss@univie.ac.at</author><type>0</type><dataset><value>1</value><reason>Data will be made available on request</reason><comments/></dataset></datasets></data:data>
